# Supplementary material for: Proteomic analysis-based discovery of a novel biomarker that differentiates intestinal Behçet’s disease from Crohn’s disease
Source: Sci Rep. 2021 May 26;11:11019. doi: 10.1038/s41598-021-90250-2 (PMC8155054; doi:10.1038/s41598-021-90250-2)
Supplement: Supplementary file 2 — Supplementary Information 2. [file 41598_2021_90250_MOESM2_ESM.xlsx]

## Sheet: IHC antibody
Supplementary Table I. List of IHC antibodies
Protein	Company	Catalog number	Product name	Concentration	Antibody dilution factor	Retrieval method
APOC1	Atlas Antibodies	HPA051518	Anti-APOC1	0.05 mg/ml	1:200	HIER pH6
IGHG4	Novus Biologicals	NBP2-53218	Ig gamma-4 Chain C Region Antibody (IGHG4/1345)	0.2 mg/ml	1:100	1mM EDTA pH 9.0
PLMN	Atlas Antibodies	HPA048823	Anti-PLG	0.3 mg/ml	1:500	HIER pH6
AFAM	Atlas Antibodies	HPA017006	Anti-AFM	0.1 mg/ml	1:1000	HIER pH6
RHG30	Atlas Antibodies	HPA036300	Anti-ARHGAP30	0.3 mg/ml	1:100	HIER pH6
A1AG2	Biorbyt	orb375607	ORM2 antibody	0.8 mg/ml	1:50	proteinase K
MGA	Atlas Antibodies	HPA002270	Anti-MGAM	0.1 mg/ml	1:2000	HIER pH6
CROL3	Atlas Antibodies	HPA048678	Anti-CROCC2	0.05 mg/ml	1:100	HIER pH6
ZA2G	Atlas Antibodies	HPA012582	Anti-AZGP1	0.1 mg/ml	1:200	HIER pH6
ACE	Atlas Antibodies	HPA029298	Anti-ACE	0.05 mg/ml	1:50	HIER pH6
APOH	Atlas Antibodies	HPA003732	Anti-APOH	0.05 mg/ml	1:1000	HIER pH6
GILT	Atlas Antibodies	HPA026650	Anti-IFI30	0.3 mg/ml	1:10000	pH6
NHRF1	Atlas Antibodies	HPA027247	Anti-SLC9A3R1	0.2 mg/ml	1:2500	HIER pH6
VTDB	Atlas Antibodies	HPA019855	Anti-GC	0.6 mg/ml	1:2500	HIER pH6
CLUS	R&D Systems	MAB29372	Human Clusterin Antibody	-	1:100	pH6
LOX5	Atlas Antibodies	HPA026592	Anti-ALOX5AP	0.1 mg/ml	1:200	HIER pH6
LRRF1	Atlas Antibodies	HPA006979	Anti-LRRFIP1	0.1 mg/ml	1:500	HIER pH6
HN1	Atlas Antibodies	HPA059729	Anti-HN1	0.05 mg/ml	1:50	HIER pH6
IL16	Atlas Antibodies	HPA018467	Anti-IL16	0.5 mg/ml	1:500	HIER pH6
C1S	Atlas Antibodies	HPA018852	Anti-C1S	0.1 mg/ml	1:100	HIER pH6
ASH2L	Invitrogen Antibodies	MA5-27381	ASH2L Monoclonal Antibody (OTI7D11)	1 mg/mL	1:1000	proteinase K
SRSF2	Atlas Antibodies	HPA049905	Anti-SRSF2	0.05 mg/ml	1:200	HIER pH6
SRSF3	Atlas Antibodies	HPA056981	Anti-SRSF3	0.1 mg/ml	1:50	HIER pH6
ITA5	Atlas Antibodies	HPA002642	Anti-ITGA5	0.2 mg/ml	1:1000	HIER pH6
PP4C	Atlas Antibodies	HPA043837	Anti-PPP4C	0.2 mg/ml	1:2500	HIER pH6
AKP13	Atlas Antibodies	HPA019773	Anti-AKAP13	0.3 mg/ml	1:100	HIER pH6
TARA	Invitrogen Antibodies	PA5-54076	Tara Polyclonal Antibody	0.2 mg/mL	1:200	proteinase K
LMNB1	Atlas Antibodies	HPA050524	Anti-LMNB1	0.1 mg/ml	1:50	HIER pH6
TOIP2	Atlas Antibodies	HPA051849	Anti-TOR1AIP2	0.3 mg/ml	1:100	HIER pH6
ACAP2	Atlas Antibodies	HPA034808	Anti-ACAP2	0.05 mg/ml	1:100	HIER pH6
PLEC	Atlas Antibodies	HPA029906	Anti-PLEC	0.3 mg/ml	1:100	HIER pH6
SMRC2	Atlas Antibodies	HPA021213	Anti-SMARCC2	0.1 mg/ml	1:500	HIER pH6
LRRF2	Atlas Antibodies	HPA035956	Anti-LRRFIP2	0.5 mg/ml	1:200	HIER pH6
NU205	Invitrogen Antibodies	PA5-55112	NUP205 Polyclonal Antibody	0.1 mg/mL	1:50	none
IMPA2	Atlas Antibodies	HPA029561	Anti-IMPA2	0.2 mg/ml	1:100	HIER pH6
DMD	Atlas Antibodies	HPA023885	Anti-DMD	0.5 mg/ml	1:1000	HIER pH6
PERE	Atlas Antibodies	HPA050507	Anti-EPX	0.2 mg/ml	1:100	HIER pH6
LOX15	Atlas Antibodies	HPA013859	Anti-ALOX15	0.1 mg/ml	1:200	proteinase K
LEG10	Atlas Antibodies	HPA041751	Anti-CLC	0.2 mg/ml	1:5000	HIER pH6
