# Supplementary material for: Proteomic analysis-based discovery of a novel biomarker that differentiates intestinal Behçet’s disease from Crohn’s disease
Source: Sci Rep. 2021 May 26;11:11019. doi: 10.1038/s41598-021-90250-2 (PMC8155054; doi:10.1038/s41598-021-90250-2)
Supplement: Supplementary file 3 — Supplementary Information 3. [file 41598_2021_90250_MOESM3_ESM.xlsx]

## Sheet: BP_MGAM
Supplementary Table II-1. Functional Annotation with Gene Ontology (GO) analysis of MGAM_BP
Category	Term	Count	%	PValue	Genes	List Total	Pop Hits	Pop Total	Fold Enrichment	Bonferroni	Benjamini	FDR
GOTERM_BP_FAT	GO:0044248~cellular catabolic process	595	18.2515	1.06731e-73	O75356, P17655, P16278, Q13200, Q9H2J4, O75351, P21964, Q9H0P0, P27635, Q92530, P26572, P28062, O95870, Q01432, Q92922, P47914, Q96Q15, P28065, P63220, P28066, P14902, Q04637, Q16740, O95989, P54578, P28074, P28072, Q8IVH4, P28070, P27338, Q07812, P67775, Q06787, Q16831, O75891, P98082, Q16836, P53634, O75477, Q8N163, Q99538, P46926, P11766, Q9H3G5, Q99436, Q13315, P14625, P22307, P63208, P84098,…	3112	1616	16650	1.96993	1.07008e-69	3.56695e-70	2.17986e-70
GOTERM_BP_FAT	GO:0009057~macromolecule catabolic process	420	12.8834	4.87441e-44	P16278, P17655, Q13200, Q9H2J4, O75351, P27635, Q92530, P28062, Q92922, P47914, Q96Q15, P63220, P28065, P28066, Q04637, Q16740, P54578, P28074, P28072, P28070, Q07812, P67775, Q06787, P98082, P53634, Q13596, O75477, Q8N163, Q99538, Q9H3G5, Q99436, Q13315, P14625, P63208, P84098, O75880, Q13217, P55072, Q92900, P83731, O75487, Q05397, P26583, Q96K76, P21810, P51965, P60228, P40306, Q07020, P61353,…	3112	1201	16650	1.87103	4.88709e-40	1.16359e-41	9.95542e-41
GOTERM_BP_FAT	GO:0016052~carbohydrate catabolic process	63	1.93252	2.55766e-10	O75356, P16278, P04406, P09467, Q3LXA3, P30613, P06733, Q96C23, P07686, Q9Y315, P06737, P62136, P17858, P10253, P54619, P52789, P35573, Q14376, Q9BRR6, P51570, P00352, P62140, P18669, Q9BYC5, P06744, Q02218, P04746, P46976, Q2TB90, P09972, P36871, P00558, P08237, Q96G03, P56537, Q01813, P04075, Q00796, Q15124, P62158, O00754, P07902, Q14409, P09104, P11216, P49840, P05062, Q13131, P60174, P07205,…	3112	153	16650	2.20305	2.5643e-06	6.96822e-09	5.22372e-07
GOTERM_BP_FAT	GO:0005975~carbohydrate metabolic process	211	6.47239	3.78265e-09	Q8N4A0, P16278, O75356, O75352, O95394, Q8N0W3, O95395, P26572, P49792, P52789, O43488, Q16822, Q02978, P00352, Q10469, P10515, O60701, Q9BYC5, Q96JB2, P04746, P14314, P36871, P00558, Q7Z4W1, O95782, Q10472, Q10471, Q16851, Q01813, Q02817, P09874, P46926, P62979, P11310, Q9Y673, Q16706, Q01415, P11216, P55072, Q9UJS0, Q8TCJ2, P07205, P37837, P00338, Q9UBX3, P19367, Q99653, O43451, O75874, P14618,…	3112	778	16650	1.45103	3.79242e-05	9.07294e-08	7.72563e-06
GOTERM_BP_FAT	GO:0044723~single-organism carbohydrate metabolic process	174	5.33742	4.84324e-07	Q8N4A0, P16278, O75356, P08567, P04406, O75352, Q12904, Q14289, O95394, O95395, P17858, P26572, O43314, P49792, P52789, Q16822, Q02978, Q9BRR6, P08559, P00352, P18669, Q10469, P10515, Q9BTY2, Q9BYC5, Q96JB2, Q2TB90, P14314, P36871, P08237, P00558, Q7Z4W1, O95782, Q16539, Q10472, Q10471, Q16851, Q9H6U8, Q01813, P53007, Q02817, P04075, Q00796, Q15120, Q6PCE3, Q9Y385, Q9HC84, P09874, P46926, P29728,…	3112	656	16650	1.41912	0.00484406	9.02567e-06	0.00098917
GOTERM_BP_FAT	GO:0044275~cellular carbohydrate catabolic process	19	0.582822	0.000967642	P60174, P62140, P18669, P43304, Q00796, P06737, P46976, P62158, P62136, P36871, O43451, Q14409, P10253, P08237, Q96G03, P35573, P11216, P49840, Q9NUJ1	3112	46	16650	2.20989	0.999939	0.0110191	1.95783
GOTERM_BP_FAT	GO:0044262~cellular carbohydrate metabolic process	71	2.17791	0.00212095	Q15185, Q9NR45, P16278, P09467, P08567, Q3LXA3, P12931, Q14289, P17174, P48735, P06737, Q8N0W3, P62136, P11166, P10253, P49792, O43314, Q9UJ70, P52789, Q9Y223, P35573, P55263, P13807, P51570, Q07654, Q9BT22, P62140, P18669, Q04446, Q9NX62, P46976, Q2TB90, P36871, P08237, Q96G03, P52209, P15121, Q16851, A6NDG6, P36873, Q00796, P49441, Q15120, Q9HAW8, P29218, Q15124, P62158, P62979, Q15118, P11310,…	3112	271	16650	1.40173	1	0.0223211	4.24372
GOTERM_BP_FAT	GO:0009251~glucan catabolic process	10	0.306748	0.0239998	P36871, O43451, P10253, P08237, Q96G03, P35573, P11216, P06737, P46976, P62158	3112	24	16650	2.22927	1	0.187497	39.1127
GOTERM_BP_FAT	GO:0044247~cellular polysaccharide catabolic process	10	0.306748	0.0239998	P36871, O43451, P10253, P08237, Q96G03, P35573, P11216, P06737, P46976, P62158	3112	24	16650	2.22927	1	0.187497	39.1127
GOTERM_BP_FAT	GO:0044042~glucan metabolic process	23	0.705521	0.0388903	Q16851, Q15185, P62140, P36873, Q9BX66, Q04446, Q9BT40, P06737, P46976, Q15124, P62158, P62136, P62979, P11310, P36871, O43451, P10253, P08237, Q96G03, P35573, P11216, P49840, P13807	3112	81	16650	1.51921	1	0.272143	55.5207
GOTERM_BP_FAT	GO:0006073~cellular glucan metabolic process	23	0.705521	0.0388903	Q16851, Q15185, P62140, P36873, Q9BX66, Q04446, Q9BT40, P06737, P46976, Q15124, P62158, P62136, P62979, P11310, P36871, O43451, P10253, P08237, Q96G03, P35573, P11216, P49840, P13807	3112	81	16650	1.51921	1	0.272143	55.5207

## Sheet: CC_MGAM
Supplementary Table II-2. Functional Annotation with Gene Ontology (GO) analysis of MGAM_CC
Category	Term	Count	%	PValue	Genes	List Total	Pop Hits	Pop Total	Fold Enrichment	Bonferroni	Benjamini	FDR
GOTERM_CC_FAT	GO:0070062~extracellular exosome	1350	41.411	6.69116e-277	P46940, Q8N4A0, P07437, P16278, Q07065, P55735, Q9Y6I9, B9A064, Q8IXI1, P08603, P27816, Q9UKG1, P53621, P30711, P13645, P13647, Q8WXH0, O75695, P52788, P59998, P22694, Q04828, P22695, Q8NBS9, Q9BYC5, P01702, P46939, P13073, P01903, Q13347, Q04837, Q07812, Q8WXI4, P98082, O75891, P53634, Q8NC51, Q10471, Q99439, P40227, P52565, P52566, P46926, Q13451, P13861, Q9BRX8, Q99436, P06756, Q16706, P40616,…	3128	2811	14527	2.2304	8.80557e-274	8.80557e-274	1.09416e-273
GOTERM_CC_FAT	GO:1903561~extracellular vesicle	1350	41.411	6.08229e-274	P46940, Q8N4A0, P07437, P16278, Q07065, P55735, Q9Y6I9, B9A064, Q8IXI1, P08603, P27816, Q9UKG1, P53621, P30711, P13645, P13647, Q8WXH0, O75695, P52788, P59998, P22694, Q04828, P22695, Q8NBS9, Q9BYC5, P01702, P46939, P13073, P01903, Q13347, Q04837, Q07812, Q8WXI4, P98082, O75891, P53634, Q8NC51, Q10471, Q99439, P40227, P52565, P52566, P46926, Q13451, P13861, Q9BRX8, Q99436, P06756, Q16706, P40616,…	3128	2825	14527	2.21934	8.00429e-271	4.00215e-271	9.94593e-271
GOTERM_CC_FAT	GO:0043230~extracellular organelle	1350	41.411	9.86928e-274	P46940, Q8N4A0, P07437, P16278, Q07065, P55735, Q9Y6I9, B9A064, Q8IXI1, P08603, P27816, Q9UKG1, P53621, P30711, P13645, P13647, Q8WXH0, O75695, P52788, P59998, P22694, Q04828, P22695, Q8NBS9, Q9BYC5, P01702, P46939, P13073, P01903, Q13347, Q04837, Q07812, Q8WXI4, P98082, O75891, P53634, Q8NC51, Q10471, Q99439, P40227, P52565, P52566, P46926, Q13451, P13861, Q9BRX8, Q99436, P06756, Q16706, P40616,…	3128	2826	14527	2.21856	1.2988e-270	4.32932e-271	1.61385e-270
GOTERM_CC_FAT	GO:0031988~membrane-bounded vesicle	1499	45.9816	1.23077e-226	P46940, Q8N4A0, P07437, Q07065, P16278, P55735, Q9Y6I9, B9A064, Q8IXI1, P08603, P27816, Q9UKG1, P53621, P30711, P13645, P13647, Q8WXH0, O75695, P52788, P59998, P22694, Q04828, P22695, Q8NBS9, Q9BYC5, P01702, P46939, P13073, P01903, Q13347, Q04837, P01906, Q07812, Q86VB7, Q8WXI4, P98082, O75891, P53634, Q8NC51, Q9GZM5, Q10471, Q99439, P40227, P52565, P52566, P46926, Q13451, P13861, Q9BRX8, Q99436,…	3128	3611	14527	1.92789	1.61969e-223	4.04923e-224	2.01259e-223
GOTERM_CC_FAT	GO:0044421~extracellular region part	1433	43.9571	2.78955e-152	P46940, Q8N4A0, P07437, Q07065, P16278, P55735, Q9Y6I9, B9A064, Q8IXI1, P08603, P27816, Q9UKG1, P53621, P30711, P13645, P13647, Q8WXH0, O75695, P52788, P59998, P22694, Q04828, P22695, Q8NBS9, Q9BYC5, P01702, P46939, P13073, P01903, Q13347, Q04837, Q07812, Q8WXI4, P98082, O75891, P53634, Q8NC51, Q10471, Q99439, P40227, P52565, P52566, P46926, Q13451, P13861, Q9BRX8, Q99436, P06756, Q16706, P40616,…	3128	3878	14527	1.71612	3.67105e-149	7.34209e-150	4.56155e-149
GOTERM_CC_FAT	GO:0005576~extracellular region	1472	45.1534	6.57374e-91	P46940, Q8N4A0, P07437, Q07065, P16278, P55735, Q9Y6I9, B9A064, Q8IXI1, P08603, P27816, Q9UKG1, P53621, P30711, P13645, P13647, Q8WXH0, O75695, P52788, P59998, P22694, Q04828, P22695, Q8NBS9, Q9BYC5, P01702, P46939, P13073, P01903, Q13347, Q04837, Q07812, Q86VB7, Q8WXI4, P98082, O75891, P53634, Q10472, Q8NC51, Q10471, Q99439, P40227, P52565, P52566, P46926, Q13451, P13861, Q9BRX8, Q99436, P40222,…	3128	4623	14527	1.47874	8.65104e-88	9.61226e-89	1.07496e-87

## Sheet: MF_MGAM
Supplementary Table II-3. Functional Annotation with Gene Ontology (GO) analysis of MGAM_MF
Category	Term	Count	%	PValue	Genes	List Total	Pop Hits	Pop Total	Fold Enrichment	Bonferroni	Benjamini	FDR
GOTERM_MF_FAT	GO:0030246~carbohydrate binding	75	2.30061	0.000311111	Q8N4A0, Q16222, Q06210, P09467, Q12907, P17813, Q8WWA0, Q96C23, P06737, Q3B8N2, P17858, P05451, P22897, O00602, P10253, Q9BWS9, P11169, P05452, P52789, P35573, O60449, P04264, P13807, P51570, P69849, P49257, Q10469, P11717, Q04446, Q9UBG0, P06744, P02743, Q2TB90, P20645, O60844, P08237, P11413, Q14435, P13611, Q10472, Q10471, Q16851, Q05315, P04075, Q00796, P27797, P56470, P17931, Q14165, P11908,…	2980	264	15478	1.47556	0.560484	0.00512484	0.550843

## Sheet: BP_APOH
Supplementary Table II-4. Functional Annotation with Gene Ontology (GO) analysis of APOH_BP
Category	Term	Count	%	PValue	Genes	List Total	Pop Hits	Pop Total	Fold Enrichment	Bonferroni	Benjamini	FDR
GOTERM_BP_FAT	GO:0033036~macromolecule localization	881	27.0245	3.2306e-71	P46940, P55735, Q5JTV8, O75494, Q3ZCQ8, Q8N6H7, P27635, Q9UKG1, P53621, Q8WXH0, P52789, Q96PP8, O75695, O75694, O15320, P57740, P47914, Q96Q15, P50402, Q04828, Q96Q11, Q96SB3, Q13464, Q07812, P14317, Q06787, P98082, Q96L92, Q7L523, P40227, Q3MIR4, Q8NE86, P52564, Q99436, P13667, Q13315, P06756, P40616, P55072, P63104, P27824, P63313, P51991, Q9H2M9, Q99442, P14923, Q13637, P19367, Q13439, Q08170,…	3112	2817	16650	1.67326	3.239e-67	5.39834e-68	6.59813e-68
GOTERM_BP_FAT	GO:0016192~vesicle-mediated transport	529	16.227	2.53765e-58	P13987, P55735, O75351, B9A064, P01617, Q5H9R7, Q4KMP7, Q8N6H7, P01613, P53621, O15498, Q8IVG5, Q92538, O75695, O15320, P59998, Q8NBU5, O75955, Q13561, Q8NBS9, P01702, Q92520, Q4KMQ2, Q86VB7, Q92930, Q06787, O95782, P98082, Q96L92, P53634, Q99439, Q13596, Q96FV2, Q8IWJ2, Q92905, P16157, Q9NP61, Q9UBW5, P01011, P40222, P14625, P06756, P40616, O75083, P01009, P07947, P55072, P07225, P07948, Q969X5,…	3112	1494	16650	1.89444	2.54425e-54	1.41347e-55	5.18286e-55
GOTERM_BP_FAT	GO:0006508~proteolysis	475	14.5706	1.25774e-23	P17655, P13987, P19474, Q71UM5, Q13200, Q9H2J4, O75351, P01617, P08603, P01613, Q92530, P28062, Q92922, P28065, P22694, P22695, P28066, Q16740, P01702, P54578, P28074, P28072, P28070, Q07812, Q06787, P98082, P13798, P53634, Q96FV2, P52564, Q92905, O75477, O15484, Q8N163, Q99538, Q9UBW8, P01011, Q9H3G5, Q99436, Q2UY09, P14625, P63208, P01008, P01009, O75880, P55072, Q13217, P07225, O75976, P01019,…	3112	1693	16650	1.50111	1.26101e-19	1.06865e-21	2.56878e-20
GOTERM_BP_FAT	GO:0080134~regulation of response to stress	376	11.5337	5.19616e-22	P13987, Q13200, P08603, Q709C8, P43034, P78318, P23246, P61077, Q92530, P61769, P11142, P28062, O00602, Q9BV40, P49792, P16885, P52789, Q99685, Q96PP8, O75694, Q8N1F7, P57740, Q7Z3B4, P28065, P23396, P22694, P28066, Q9UJU6, O75955, Q7Z2W4, P14902, Q9H2K8, Q99567, Q9BYC5, P54578, Q8ND56, Q99873, Q4KMQ2, Q7Z434, P28074, P04233, P28072, P28070, P52630, P62258, Q07812, O95786, O95881, Q06787, Q04206,…	3112	1285	16650	1.56552	5.20967e-18	4.07005e-20	1.06125e-18
GOTERM_BP_FAT	GO:0008219~cell death	497	15.2454	5.19103e-15	P13987, Q71UM5, Q8NF50, Q13765, Q96TC7, Q9H2J4, Q969U7, O75351, Q8IXI1, Q3ZCQ8, Q9UKG1, Q9C040, P52789, Q13564, P14902, Q01105, Q9BZZ5, Q8NBS9, Q13464, P54577, Q4KMQ2, Q9H3K2, Q07812, P14317, O95881, O75569, P67775, P07237, P98082, Q7L523, P53634, Q13557, Q8NC51, P52564, P52565, P39687, Q8N163, Q96FV9, Q99538, Q13315, P51398, P27348, P14625, P06756, P20591, P55072, Q13217, P00813, P63104, P07948,…	3112	1958	16650	1.35806	5.23162e-11	2.367e-13	1.06581e-11
GOTERM_BP_FAT	GO:0007596~blood coagulation	125	3.83436	8.03196e-15	P04196, P13987, Q8NF50, P08567, P05546, O00203, Q5VZK9, Q9C0E8, P80404, P15153, P16885, P08758, P22694, P29992, P06702, P53582, Q9Y490, P02749, Q92667, P42785, Q4KMQ2, Q14344, O00299, P02649, P61586, O43427, Q86UX7, P49407, P18206, P06239, P60953, O95140, P17252, P00488, Q9NZN4, Q14643, P13861, P10644, P12814, P19105, P52907, P84095, P17301, P01008, Q06124, P43405, P01009, P28482, P07948, P63104,…	3112	342	16650	1.9555	8.01439e-11	3.49942e-13	1.63314e-11
GOTERM_BP_FAT	GO:0007599~hemostasis	129	3.95706	1.00437e-14	P04196, P13987, Q8NF50, P08567, P05546, O00203, Q5VZK9, Q9C0E8, P80404, P15153, P16885, P08758, P22694, P29992, P06702, P53582, Q9Y490, P02749, Q92667, P42785, Q4KMQ2, Q14344, O00299, P02649, P61586, O43427, Q86UX7, P49407, P18206, P06239, P60953, O95140, P17252, P00488, Q9NZN4, Q14643, P13861, P10644, P12814, P19105, P52907, P84095, P17301, P01008, Q06124, P43405, P01009, P28482, P07948, P63104,…	3112	358	16650	1.92789	1.0018e-10	4.31766e-13	2.04059e-11
GOTERM_BP_FAT	GO:0012501~programmed cell death	471	14.4479	2.35201e-14	P13987, Q71UM5, Q8NF50, Q13765, Q9H2J4, Q969U7, Q96TC7, Q8IXI1, Q3ZCQ8, Q9UKG1, Q9C040, P52789, Q13564, P14902, Q01105, Q9BZZ5, Q8NBS9, Q13464, P54577, Q4KMQ2, Q9H3K2, Q07812, O95881, O75569, P14317, P67775, P07237, P98082, Q7L523, P53634, Q13557, Q8NC51, P52564, P52565, P39687, Q8N163, Q96FV9, Q99538, Q13315, P27348, P51398, P14625, P06756, P20591, P55072, Q13217, P00813, P63104, P07948, O75489,…	3112	1852	16650	1.36068	2.35979e-10	9.75109e-13	4.80727e-11
GOTERM_BP_FAT	GO:0050817~coagulation	128	3.92638	2.49365e-14	P04196, P13987, Q8NF50, P08567, P05546, O00203, Q5VZK9, Q9C0E8, P80404, P15153, P16885, P08758, P22694, P29992, P06702, P53582, Q9Y490, P02749, Q92667, P42785, Q4KMQ2, Q14344, O00299, P02649, P61586, O43427, Q86UX7, P49407, P18206, P06239, P60953, O95140, P17252, P00488, Q9NZN4, Q14643, P13861, P10644, P12814, P19105, P52907, P84095, P17301, P01008, Q06124, P43405, P01009, P28482, P07948, P63104,…	3112	358	16650	1.91294	2.5045e-10	1.03062e-12	5.10147e-11
GOTERM_BP_FAT	GO:0042060~wound healing	174	5.33742	4.20682e-14	P04196, Q9UPN3, P13987, P08567, Q8NF50, Q13765, P05546, O00203, Q5VZK9, Q9BR76, P09601, Q9C0E8, P80404, P15153, P16885, P08758, P22694, P29992, P53582, P06702, P04083, Q13153, Q9Y490, P02749, P43121, Q92667, P02743, P42785, Q4KMQ2, P09493, Q14344, O00299, P02649, P61586, O43427, Q15063, Q16539, Q86UX7, P49407, P13796, Q99439, P06239, P18206, P60953, P17677, Q14160, O95140, P17252, P00488, P58546,…	3112	542	16650	1.71761	4.21869e-10	1.70797e-12	8.59424e-11
GOTERM_BP_FAT	GO:0006887~exocytosis	139	4.2638	5.64691e-14	Q99816, P04196, P08567, O75351, P04217, P09601, Q9Y4I1, O15498, Q9BV40, P15153, P05452, O43707, O00161, P31146, Q9H3Z4, P04083, Q13153, Q9Y490, P02749, P46459, Q9HCH5, P11279, O00560, Q92520, Q06787, Q92930, Q96JJ7, P02647, P10645, Q96A65, P18206, Q96FV2, Q9UNH7, Q14160, Q9Y6U3, Q92905, P04075, P16157, P00488, Q70J99, Q9UPT5, P16615, P01011, P40222, P12814, O00471, O75122, P43405, O75083, P01009,…	3112	404	16650	1.84081	5.66573e-10	2.28462e-12	1.15419e-10
GOTERM_BP_FAT	GO:0009611~response to wounding	199	6.10429	8.53226e-14	P13987, Q8NF50, Q13765, O00203, Q9BR76, Q9C0E8, O14786, P16885, P22694, P29992, P43121, Q92667, P42785, Q4KMQ2, P09493, Q14344, Q07812, P61586, Q15063, P13796, Q99439, P18206, P06239, P17677, O95140, P17252, P00488, Q9NZN4, P13861, P10644, P84095, P43405, P01008, P01009, P09382, P07948, P63104, P07225, P42768, P16144, P27361, Q13976, Q9NZM1, P06396, P14618, P19075, P00533, P08648, Q14573, Q14571,…	3112	649	16650	1.64053	8.55981e-10	3.35676e-12	1.74372e-10
GOTERM_BP_FAT	GO:0006915~apoptotic process	444	13.6196	1.74107e-13	P13987, Q71UM5, Q8NF50, Q13765, Q9H2J4, Q969U7, Q96TC7, Q8IXI1, Q3ZCQ8, Q9UKG1, Q9C040, P52789, Q13564, P14902, Q01105, Q9BZZ5, Q8NBS9, Q13464, P54577, Q4KMQ2, Q9H3K2, Q07812, O95881, O75569, P14317, P67775, P07237, P98082, Q7L523, P53634, Q13557, P52564, P52565, Q8N163, Q96FV9, Q99538, Q13315, P27348, P51398, P14625, P06756, P20591, P55072, Q13217, P00813, P63104, P07948, O75489, Q13232, P27361,…	3112	1747	16650	1.35977	1.74536e-09	6.58629e-12	3.55549e-10
GOTERM_BP_FAT	GO:0050790~regulation of catalytic activity	571	17.5153	4.06146e-13	P46940, Q13200, Q71UM5, Q8NF50, Q5JTV8, Q5H9R7, Q4KMP7, Q8N6H7, Q92530, P55196, P07737, P28062, Q92538, O75695, O15320, P28065, Q00839, P22694, P28066, Q96SB3, Q9H2K8, O75367, Q01105, Q13464, P54578, P28074, Q04837, P28072, Q13459, P28070, Q07812, O75569, P67775, P61586, Q13555, Q13557, P52564, P07951, P52565, P52566, Q9NP61, Q8N163, P13861, P01011, Q99436, Q13315, Q2UY09, P84095, P14625, P63208,…	3112	2357	16650	1.29614	4.07175e-09	1.49148e-11	8.29448e-10
GOTERM_BP_FAT	GO:0010941~regulation of cell death	383	11.7485	1.37038e-11	P13987, Q13765, Q71UM5, Q8NF50, Q969U7, O75351, P62070, P29692, P82094, P62753, P10398, P78318, P23528, P23246, O14786, Q9C040, P61081, P16885, Q8N1F7, Q13564, P23396, P55210, P55212, P14902, Q9H3Z4, Q01105, P49588, Q9BZZ5, Q8NBS9, Q13464, Q9NQX7, Q4KMQ2, Q9NZJ7, P04233, Q9UKV3, P62258, Q07812, P56199, P14317, O75569, O95881, Q8N573, Q04206, P07237, P98082, O60313, P55957, P53634, P49593, Q13557,…	3112	1509	16650	1.35795	1.37394e-07	4.33421e-10	2.79884e-08
GOTERM_BP_FAT	GO:0048584~positive regulation of response to stimulus	493	15.1227	1.68723e-11	P46940, P13987, P55735, Q13200, B9A064, P01617, P08603, P01613, Q92530, Q5TEJ8, P28062, Q96PP8, P52789, P28068, P59998, Q8IUH4, P28065, P22694, P28066, O75955, P14902, Q9H2K8, P01702, O75368, Q8ND56, Q4KMQ2, P28074, P01903, P28072, P28070, P01906, Q07812, P14317, O95786, O75569, P61586, Q06787, P98082, Q7L523, P53634, Q13557, Q8IUI8, P52564, Q8N163, Q99538, Q99436, Q13315, P27348, P14625, P63208,…	3112	2030	16650	1.29935	1.69161e-07	5.2863e-10	3.44597e-08
GOTERM_BP_FAT	GO:0050878~regulation of body fluid levels	156	4.78528	1.98317e-11	P04196, P13987, P08567, Q8NF50, Q9ULV0, P05546, O00203, Q5VZK9, P07741, Q9C0E8, P53621, P80404, Q9BV40, P15153, P52789, P16885, P08758, P22694, P29992, P06702, P53582, P47989, Q9Y490, P02749, Q9HCH5, Q92667, P42785, Q4KMQ2, Q14344, O00299, P02649, P61586, O43427, Q86UX7, P49407, Q01814, P06239, P18206, P60953, O95140, P17252, P00488, Q9NZN4, Q14643, P13861, P10644, P12814, P19105, P52907, P84095,…	3112	503	16650	1.65932	1.98833e-07	6.17492e-10	4.05039e-08
GOTERM_BP_FAT	GO:0065009~regulation of molecular function	662	20.3067	4.47293e-11	P46940, P19474, Q13200, Q8NF50, Q71UM5, Q5JTV8, Q5H9R7, Q4KMP7, Q8N6H7, Q92530, P55196, P07737, P28062, O75695, Q92538, O15320, P28065, Q00839, P22694, P28066, O75955, Q96SB3, Q9H2K8, O75367, Q01105, Q13464, P54578, P46939, Q7Z4G1, P28074, Q04837, P28072, Q13459, P28070, Q07812, O75569, O95786, P67775, P61586, Q13555, Q06787, P98082, Q13557, P52564, P07951, P52565, Q13642, P52566, Q9NP61, Q8N163,…	3112	2863	16650	1.23712	4.48455e-07	1.32288e-09	9.13542e-08
GOTERM_BP_FAT	GO:0043067~regulation of programmed cell death	357	10.9509	1.43048e-10	P13987, Q13765, Q71UM5, Q8NF50, Q969U7, P82094, P62753, P10398, P78318, P23528, P23246, O14786, Q9C040, P61081, P16885, Q13564, P23396, P55210, P55212, P14902, Q9H3Z4, Q01105, P49588, Q9BZZ5, Q8NBS9, Q13464, Q9NQX7, Q4KMQ2, Q9NZJ7, P04233, Q9UKV3, P62258, Q07812, P56199, P14317, O95881, O75569, Q8N573, Q04206, P07237, P98082, O60313, P55957, P53634, P49593, Q13557, P98171, Q8NC51, P29466, P06239,…	3112	1413	16650	1.35176	1.4342e-06	4.02865e-09	2.92159e-07
GOTERM_BP_FAT	GO:0044093~positive regulation of molecular function	445	13.6503	3.96587e-10	P46940, P19474, Q71UM5, Q8NF50, Q13200, Q5JTV8, Q4KMP7, Q8N6H7, Q92530, P55196, P07737, P28062, Q92538, O75695, O15320, Q00839, P28065, P22694, P28066, O75955, Q9H2K8, P28074, Q04837, P28072, Q13459, P28070, Q07812, O95786, O75569, P61586, P67775, Q06787, Q13555, Q13557, P52564, P52565, P52566, Q9NP61, P13861, Q99436, P84095, P63208, P40616, Q13586, P55072, P07948, Q9H2M9, P27361, P14923, P27169,…	3112	1840	16650	1.29395	3.97617e-06	1.05469e-08	8.09982e-07
GOTERM_BP_FAT	GO:0002576~platelet degranulation	49	1.50307	4.52765e-10	P04196, P08567, Q14624, P21926, P04217, O00391, P68366, P05452, P08697, O43707, P01023, P02679, P02787, P01042, Q9Y490, P02749, P02675, P21333, P19652, Q92520, Q9UHQ9, P10909, Q96JJ7, P02647, P00747, P02751, P30273, P18206, Q8WZ42, P00441, P04075, P00488, P01011, P62158, P12814, P43405, O75083, P01009, P07996, P07225, P07948, P02763, P02671, P02768, P02765, P16284, P05155, Q08380, P07602	3112	107	16650	2.45012	4.53941e-06	1.20091e-08	9.2472e-07
GOTERM_BP_FAT	GO:0043085~positive regulation of catalytic activity	384	11.7791	7.80471e-10	P46940, Q71UM5, Q8NF50, Q13200, Q9Y3P9, Q5JTV8, Q4KMP7, P41240, P13591, Q8N6H7, P04216, Q92530, P55196, P07737, Q9P107, P28062, O75695, Q92538, O15320, Q00839, P28065, P23396, P55210, P22694, P28066, Q9UJU6, P10619, Q9H2K8, P00352, Q9Y5X1, Q9NZJ7, P28074, Q96GG9, P09493, P04233, Q04837, Q14344, P28072, Q13459, P28070, P56199, Q07812, O75569, P61586, P67775, Q13555, P55957, P49593, Q13557, P98171,…	3112	1559	16650	1.31783	7.82497e-06	2.03776e-08	1.59402e-06
GOTERM_BP_FAT	GO:0042981~regulation of apoptotic process	350	10.7362	8.43208e-10	P13987, Q13765, Q71UM5, Q8NF50, Q969U7, P82094, P62753, P10398, P78318, P23528, P23246, O14786, Q9C040, P61081, Q13564, P23396, P55210, P55212, P14902, Q9H3Z4, Q01105, P49588, Q9BZZ5, Q8NBS9, Q13464, Q9NQX7, Q4KMQ2, Q9NZJ7, P04233, Q9UKV3, P62258, Q07812, P56199, P14317, O95881, O75569, Q8N573, Q04206, P07237, P98082, O60313, P55957, P53634, P49593, Q13557, P98171, Q8NC51, P29466, P06239, P52564,…	3112	1400	16650	1.33756	8.45396e-06	2.17887e-08	1.72215e-06
GOTERM_BP_FAT	GO:0051336~regulation of hydrolase activity	336	10.3067	1.08045e-09	P46940, Q71UM5, Q8NF50, Q9Y3P9, Q5JTV8, Q4KMP7, Q5H9R7, P13591, Q8N6H7, P43034, P78318, P04216, Q92530, P55196, P07737, Q9P107, P28062, O75695, Q92538, O15320, Q00839, P28065, P23396, P55210, Q96SB3, P00352, Q9Y5X1, Q13464, Q96JB5, P54578, O43278, Q9NZJ7, P09493, Q04837, Q14344, Q13459, P56199, P62258, Q07812, P61586, Q13555, P55957, P49593, Q13557, O00410, P98171, P29466, P06239, P07951, P52565,…	3112	1337	16650	1.34457	1.08326e-05	2.74244e-08	2.2067e-06
GOTERM_BP_FAT	GO:0006629~lipid metabolic process	333	10.2147	1.96277e-09	P16278, Q6P1A2, P04114, Q9NTJ5, O75352, Q9H7Z7, Q6PIU2, P43034, P14324, O95870, Q02083, P16885, Q99685, Q08AM6, Q9BQE5, Q96Q15, P98160, Q04828, P10619, Q2TAA2, P00352, P10515, O60218, O15228, P22570, P04233, Q00169, Q8IVH4, Q07812, Q8WXI4, Q9BUT1, P67775, Q14914, Q16836, Q15067, P62633, P43155, P06239, Q16850, O75477, P04040, Q99538, P11766, P16152, Q8TBX8, Q13315, Q9Y673, P11310, P42858, P22307,…	3112	1330	16650	1.33958	1.96786e-05	4.83508e-08	4.00874e-06
GOTERM_BP_FAT	GO:0016477~cell migration	301	9.23313	2.52876e-09	P46940, Q8NF50, P04114, O60610, P62070, P41240, Q9BR76, P43034, P04216, O14786, P07737, Q9Y696, Q8WXH0, Q92538, Q8N1F7, O00401, Q96SB3, P78324, P43121, Q8NBF6, Q13464, Q9BYC5, P42785, Q4KMQ2, P09493, P04233, P56199, P62258, Q07812, P61586, P98082, Q15063, P13796, P49593, Q13557, P98171, P10645, Q99439, P06239, P18206, P52565, P17252, P52566, Q9UBW5, Q5VV41, P84095, P06756, P43405, O75083, P07942,…	3112	1184	16650	1.36016	2.5353e-05	6.1687e-08	5.1647e-06
GOTERM_BP_FAT	GO:0044255~cellular lipid metabolic process	268	8.22086	7.46841e-09	P16278, Q6P1A2, Q9NTJ5, P04114, O75352, Q9H7Z7, P43034, P14324, O95870, P16885, Q99685, Q08AM6, Q96Q15, P98160, Q04828, P10619, P00352, P10515, O60218, O15228, P04233, Q8IVH4, Q07812, Q9BUT1, P67775, Q8WXI4, Q14914, Q16836, Q15067, P43155, P06239, O75477, P04040, P11766, P16152, Q8TBX8, Q13315, P11310, Q9Y673, P42858, P22307, P43405, P53602, P09769, Q96PE7, P07948, Q86V21, Q08477, P42765, P27361,…	3112	1043	16650	1.37475	7.48754e-05	1.74135e-07	1.52534e-05
GOTERM_BP_FAT	GO:0006928~movement of cell or subcellular component	427	13.0982	9.17029e-09	P46940, P07437, Q8NF50, Q8IXI1, P27816, Q9BR76, P07737, Q92538, Q8WXH0, O75694, P17661, Q96SB3, Q13464, Q9BYC5, P12883, Q4KMQ2, Q13459, Q07812, O95786, P61586, O95782, P98082, P13796, Q13557, Q99439, Q9Y6G9, P33241, P17677, P07951, P52565, P52566, Q9UBW5, P84095, P06756, O75083, P07942, O75381, P07947, P00813, P07225, P07948, P07205, P83731, P16144, P27361, P14923, P06576, P01019, Q05397, Q7L099,…	3112	1795	16650	1.27274	9.19371e-05	2.11359e-07	1.87293e-05
GOTERM_BP_FAT	GO:0051604~protein maturation	89	2.73006	3.21793e-08	P01031, P17655, P13987, P12931, Q07021, P08603, Q9UJZ1, Q9ULZ3, O43847, P61009, P67812, P15088, Q9BY50, P05452, P08697, Q16666, P17612, P08174, P01024, P55210, P00734, P22694, P01023, P25774, P22695, Q9Y4W6, P02679, P08473, P02675, P02749, P02748, Q9UMY4, P50579, P14735, P35579, Q9HBL7, Q8IUX7, P10809, Q8NEB9, P09668, Q9Y6A9, Q8TCT9, Q15005, P29466, O00170, P04003, P27797, P20160, O75439, Q96F07,…	3112	271	16650	1.7571	0.000322578	6.99847e-07	6.57224e-05
GOTERM_BP_FAT	GO:0046903~secretion	275	8.43558	6.12301e-08	P00367, O75351, P07741, P82094, Q9H7Z7, P21964, P43034, P04217, Q8N183, P53621, O15498, P11142, O00602, Q9BV40, Q02083, P52789, Q96PP8, Q16822, Q9H3Z4, Q92520, P04233, P27338, Q06787, Q13555, Q92930, Q15063, Q16836, P29466, P10645, Q01814, P18206, Q96FV2, Q8NE86, P52564, Q92905, P17252, P16157, P00488, Q9NP61, P01011, P40222, P13667, P00491, P01008, P43405, P01009, O75083, P13761, P09769, P00813,…	3112	1098	16650	1.34	0.000613705	1.28699e-06	0.000125055
GOTERM_BP_FAT	GO:0060548~negative regulation of cell death	231	7.08589	7.71141e-08	P13987, Q8NF50, Q13765, Q969U7, O75351, P82094, P62753, P78318, P10398, P23528, O14786, P16885, Q8N1F7, P14902, Q9H3Z4, Q01105, P49588, Q9BZZ5, Q8NBS9, Q13464, P04233, P62258, Q07812, O95881, P14317, Q8N573, Q04206, P98082, O60313, P10645, P17252, P52565, Q8N163, P04040, Q99538, Q8TF40, P62979, P14625, P06756, P42858, Q969H8, P11021, Q8IU85, Q13217, P00813, P63104, O75489, P42765, P20810, Q05397,…	3112	897	16650	1.37783	0.000772847	1.60404e-06	0.000157496
GOTERM_BP_FAT	GO:0016485~protein processing	79	2.42331	8.35887e-08	P01031, P17655, P13987, P12931, Q07021, P08603, Q9UJZ1, Q9ULZ3, O43847, P61009, P67812, P15088, Q9BY50, P05452, P08697, Q16666, P08174, P01024, P55210, P00734, P01023, P25774, P22695, P02679, Q9Y4W6, P08473, P02675, P02749, P02748, P50579, Q9UMY4, P14735, P35579, Q9HBL7, Q8IUX7, Q8NEB9, P09668, Q9Y6A9, Q8TCT9, Q15005, P29466, P04003, P20160, O75439, Q96F07, P09874, Q99538, P10643, Q13362, P00751,…	3112	236	16650	1.79098	0.000837709	1.72796e-06	0.00017072
GOTERM_BP_FAT	GO:0051674~localization of cell	322	9.8773	1.45687e-07	P46940, Q8NF50, P04114, O60610, P62070, P41240, P82094, Q9BR76, P43034, P04216, O14786, P07737, Q9Y696, Q8WXH0, Q92538, Q8N1F7, O00401, Q96SB3, P78324, Q8WUW1, P43121, Q8NBF6, Q13464, Q9BYC5, P42785, Q4KMQ2, P09493, P04233, Q14344, P62258, Q07812, P56199, O95786, P61586, Q15063, P98082, P13796, P49593, Q13557, P98171, P10645, Q99439, P06239, P18206, P52565, P17252, P52566, Q9UBW5, Q5VV41, P84095,…	3112	1330	16650	1.29533	0.0014596	2.90968e-06	0.000297549
GOTERM_BP_FAT	GO:0048870~cell motility	322	9.8773	1.45687e-07	P46940, Q8NF50, P04114, O60610, P62070, P41240, P82094, Q9BR76, P43034, P04216, O14786, P07737, Q9Y696, Q8WXH0, Q92538, Q8N1F7, O00401, Q96SB3, P78324, Q8WUW1, P43121, Q8NBF6, Q13464, Q9BYC5, P42785, Q4KMQ2, P09493, P04233, Q14344, P62258, Q07812, P56199, O95786, P61586, Q15063, P98082, P13796, P49593, Q13557, P98171, P10645, Q99439, P06239, P18206, P52565, P17252, P52566, Q9UBW5, Q5VV41, P84095,…	3112	1330	16650	1.29533	0.0014596	2.90968e-06	0.000297549
GOTERM_BP_FAT	GO:0032940~secretion by cell	243	7.45399	2.68542e-07	P00367, O75351, P82094, P43034, P04217, Q8N183, P11142, O15498, O00602, Q9BV40, Q02083, Q96PP8, Q16822, Q9H3Z4, Q92520, P27338, Q06787, Q13555, Q92930, Q15063, Q16836, P10645, P29466, P18206, Q96FV2, Q8NE86, P17252, Q92905, P16157, P00488, Q9NP61, P01011, P40222, P13667, P00491, P43405, P01009, O75083, P13761, P09769, P07225, P07948, Q86V21, P27824, Q92783, O76070, Q99653, P01019, Q8IYI6, P00533,…	3112	966	16650	1.34587	0.00268878	5.15784e-06	0.000548464
GOTERM_BP_FAT	GO:0045055~regulated exocytosis	90	2.76074	3.33104e-07	P04196, P08567, Q14624, P21926, P12429, P04217, P09601, O00391, Q9BV40, P15153, P68366, P05452, Q00535, P08697, O43707, P01023, O43747, O00161, P31146, P02679, O00186, P02787, Q9H3Z4, P01042, Q9Y490, P02675, P02749, P49755, Q9HCH5, O95219, P21333, P19652, P11279, Q92520, Q9BRK5, Q9UHQ9, P10909, Q06787, Q96JJ7, P02647, P00747, P54920, P10645, P02751, P30273, P07332, O95716, Q15833, P18206, Q9UNH7,…	3112	288	16650	1.67196	0.00333413	6.28944e-06	0.000680324
GOTERM_BP_FAT	GO:0072376~protein activation cascade	53	1.62577	9.32707e-07	P01031, P13987, B9A064, P01617, P08603, Q07021, P01613, P80748, O00602, P01857, P01859, P08174, P04264, P01024, P01023, P00734, P01598, P00736, P02679, P01042, P02675, P02749, P02748, P02747, P02746, P01702, P42785, P10909, P01871, P01876, P04003, P01877, P09871, P10643, P01834, P00751, P35232, P01779, P01008, P07225, Q99623, P02671, P01860, P01861, P23142, P05155, P05156, P01764, P01625, P04004,…	3112	146	16650	1.94222	0.00930774	1.67285e-05	0.00190493
GOTERM_BP_FAT	GO:0043066~negative regulation of apoptotic process	207	6.34969	1.44863e-06	P13987, Q8NF50, Q13765, Q969U7, P82094, P62753, P78318, P10398, P23528, O14786, P14902, Q9H3Z4, Q01105, P49588, Q9BZZ5, Q8NBS9, Q13464, P04233, P62258, Q07812, O95881, P14317, Q8N573, Q04206, P98082, O60313, P17252, P52565, Q8N163, P04040, Q99538, Q8TF40, P62979, P06756, P14625, P42858, Q969H8, P11021, Q8IU85, Q13217, P00813, P63104, O75489, P42765, P20810, Q05397, P26583, Q96K76, P00533, P40763,…	3112	818	16650	1.35392	0.014419	2.55251e-05	0.00295861
GOTERM_BP_FAT	GO:0040011~locomotion	354	10.8589	3.82326e-06	P46940, Q8NF50, P04114, O60610, P62070, P41240, P13591, P82094, Q9BR76, P43034, P04216, O14786, P07737, Q9Y696, Q8WXH0, Q92538, Q8N1F7, O00401, Q96SB3, P78324, Q8WUW1, P43121, Q8NBF6, Q13464, Q9BYC5, P54578, P42785, Q4KMQ2, P09493, P04233, Q14344, P62258, Q07812, P56199, O95786, P61586, Q15063, P98082, P13796, P49593, Q13557, P98171, P10645, Q99439, Q01814, P06239, P18206, P33241, P17677, P52565,…	3112	1530	16650	1.2379	0.0376067	6.30442e-05	0.00780827
GOTERM_BP_FAT	GO:0048585~negative regulation of response to stimulus	319	9.78528	6.49017e-06	P13987, Q13200, P78417, P41240, Q709C8, Q9BR76, O60711, P43034, P78318, P04216, Q8N183, O14786, Q92530, P28062, O60716, O43294, Q8N1F7, P28065, P23396, P22694, P28066, Q9H2K8, Q96JB5, P54578, P28074, P04233, P28072, P28070, P56199, Q07812, O95881, P67775, Q04206, Q8NC56, O95782, P98082, O60313, P09496, P43686, P35998, O95140, Q9NZN8, Q15306, Q8N163, Q99538, Q96FV9, Q99436, Q13315, Q8TF40, P62979,…	3112	1369	16650	1.2467	0.0629987	0.00010361	0.0132546
GOTERM_BP_FAT	GO:0050819~negative regulation of coagulation	24	0.736196	9.1873e-06	P07355, P04196, P02671, P02679, P01042, P02675, P02749, Q05655, Q13976, P80404, P02649, P05155, Q9UNN8, P09525, P08697, P04004, P03952, P08758, P04264, P07996, P19075, P00747, P00734, P07225	3112	50	16650	2.56812	0.0879973	0.000145277	0.0187623
GOTERM_BP_FAT	GO:0050818~regulation of coagulation	35	1.07362	1.25056e-05	P07355, P04196, P08567, P30273, P17252, Q9H267, Q03135, P80404, P01008, P43405, P08697, P08758, P04264, P07996, P00734, P07225, P07948, P06702, P02679, P02671, P01042, P02749, P02675, Q05655, Q13976, Q4KMQ2, P02649, P05155, Q9UNN8, P09525, P04004, Q9H2X3, P03952, P19075, P00747	3112	89	16650	2.10403	0.11784	0.000194071	0.0255381
GOTERM_BP_FAT	GO:0022603~regulation of anatomical structure morphogenesis	250	7.66871	1.67296e-05	Q13200, Q13765, Q9H2J4, O60610, Q9Y3P9, Q4KMP7, P27816, Q9BR76, P43034, P04216, P23528, O14786, Q92530, P07737, P28062, O43294, P28065, P28066, O75955, Q13464, P28074, P09493, Q14344, P28072, P28070, P52630, Q07812, P61586, P67775, O95782, P98082, Q15063, O60313, P98171, P43686, P35998, Q99536, Q14444, P52565, P17252, Q9NZN4, Q99436, P62979, Q9NT62, P42858, Q969H8, O75083, P09769, P00813, O75487,…	3112	1051	16650	1.27266	0.15442	0.000255657	0.0341627
GOTERM_BP_FAT	GO:0009605~response to external stimulus	458	14.0491	2.14369e-05	P13987, B9A064, P08603, Q9BR76, P21964, Q96PP8, Q92538, Q16822, Q96SB3, P14902, P54578, O15228, Q8ND56, Q4KMQ2, P13073, P28070, P52630, P27338, O95786, O75569, P61586, Q06787, Q16831, O95782, Q7L523, Q99439, P33241, P17677, P52565, Q9UBW5, P11766, P84095, P06756, P20591, P01008, P13761, Q6P2Q9, Q13217, Q92900, P00813, P07225, P07948, P83731, P27361, P14923, Q13637, P01019, P27169, Q13325, Q05397,…	3112	2073	16650	1.18206	0.193401	0.000323149	0.0437733
GOTERM_BP_FAT	GO:0051270~regulation of cellular component movement	196	6.01227	2.90052e-05	P46940, O60610, P62070, Q9BR76, P78318, P04216, O14786, P07737, Q9Y696, Q8WXH0, O00401, P43121, Q13464, P42785, Q4KMQ2, P09493, Q14344, P04233, O95786, P61586, P98082, Q15063, Q13557, P49593, P98171, Q99439, P18206, P17252, P52565, P52566, P06756, P07942, P11021, Q8IU85, P09769, P00813, P07948, Q9H299, P42768, P14923, Q9BZF1, P06396, P01019, Q05397, Q7L099, P57735, P00533, P40763, P01031, P08648,…	3112	802	16650	1.30754	0.252343	0.000427572	0.0592232
GOTERM_BP_FAT	GO:0030334~regulation of cell migration	170	5.21472	4.23544e-05	P04196, P46940, Q9UPN3, O60610, P62070, Q14289, Q5VZK9, Q9ULV4, Q9H3S7, Q9BR76, P14780, P09601, O15031, P04216, O14786, P26006, P07737, Q9Y696, P15153, Q8WXH0, O43707, O00401, P31146, Q99828, P04083, Q13153, Q9Y3F4, P08575, P02749, P05362, P43121, O00560, P42785, Q4KMQ2, P09493, P04233, P02545, Q14344, P02649, P09211, O95786, O75131, P61586, P63244, P98082, O00159, Q15063, Q16539, Q8IX12, P55008,…	3112	685	16650	1.3278	0.346004	0.000603878	0.0864684
GOTERM_BP_FAT	GO:0051345~positive regulation of hydrolase activity	219	6.71779	4.53715e-05	P46940, Q8NF50, Q71UM5, Q9Y3P9, Q5JTV8, Q4KMP7, P13591, Q8N6H7, P04216, P55196, P07737, Q9P107, O75695, Q92538, Q00839, P55210, P23396, P00352, Q9Y5X1, Q9NZJ7, P09493, Q14344, Q04837, Q13459, P56199, Q07812, P61586, Q13555, P55957, Q13557, P49593, P98171, P29466, P06239, P52565, P52566, Q96F07, Q9NP61, Q8TF40, Q5VV41, P84095, P40616, P11021, P55072, Q9H299, Q9H2M9, Q9P035, Q92688, Q12797, P06396,…	3112	917	16650	1.27776	0.365492	0.000642315	0.0926252
GOTERM_BP_FAT	GO:2000145~regulation of cell motility	180	5.52147	6.07832e-05	P04196, P46940, Q9UPN3, O60610, Q14289, Q5VZK9, P62070, Q9ULV4, Q9H3S7, Q9BR76, P14780, P09601, O15031, P04216, O14786, P26006, P07737, Q9Y696, P15153, Q8WXH0, O43707, O00401, P31146, Q99828, P04083, Q13153, Q9Y3F4, P08575, P02749, P05362, P43121, Q13464, O00560, P42785, Q4KMQ2, P09493, P04233, P02545, Q14344, P02649, P09211, O95786, O75131, P61586, P63244, P98082, O00159, Q15063, Q16539, Q8IX12,…	3112	736	16650	1.30849	0.45634	0.00084725	0.124069
GOTERM_BP_FAT	GO:1900046~regulation of hemostasis	32	0.981595	6.46717e-05	P07355, P04196, P08567, P30273, P17252, Q9H267, Q03135, P80404, P01008, P43405, P08697, P04264, P07996, P00734, P07225, P07948, P02679, P02671, P06702, P01042, P02749, P02675, Q05655, Q13976, Q4KMQ2, P02649, P05155, P04004, Q9H2X3, P03952, P19075, P00747	3112	84	16650	2.03819	0.477129	0.000896444	0.132002
GOTERM_BP_FAT	GO:0030193~regulation of blood coagulation	32	0.981595	6.46717e-05	P07355, P04196, P08567, P30273, P17252, Q9H267, Q03135, P80404, P01008, P43405, P08697, P04264, P07996, P00734, P07225, P07948, P02679, P02671, P06702, P01042, P02749, P02675, Q05655, Q13976, Q4KMQ2, P02649, P05155, P04004, Q9H2X3, P03952, P19075, P00747	3112	84	16650	2.03819	0.477129	0.000896444	0.132002
GOTERM_BP_FAT	GO:0030195~negative regulation of blood coagulation	21	0.644172	9.38913e-05	P07355, P04196, P02671, P02679, P01042, P02675, P02749, Q05655, Q13976, P02649, P80404, P05155, P08697, P04004, P03952, P04264, P07996, P19075, P00747, P00734, P07225	3112	46	16650	2.44251	0.609918	0.00127999	0.191587
GOTERM_BP_FAT	GO:1900047~negative regulation of hemostasis	21	0.644172	9.38913e-05	P07355, P04196, P02671, P02679, P01042, P02675, P02749, Q05655, Q13976, P02649, P80404, P05155, P08697, P04004, P03952, P04264, P07996, P19075, P00747, P00734, P07225	3112	46	16650	2.44251	0.609918	0.00127999	0.191587
GOTERM_BP_FAT	GO:0061045~negative regulation of wound healing	25	0.766871	9.85091e-05	P07355, P04196, P80404, P58107, O75122, P08697, P04264, P07996, P00734, P07225, P02679, P02671, P01042, P02675, P02749, O14936, P02743, Q05655, Q13976, P02649, P05155, P04004, P03952, P19075, P00747	3112	60	16650	2.22927	0.627568	0.00133384	0.201001
GOTERM_BP_FAT	GO:0061041~regulation of wound healing	42	1.28834	0.00019886	P07355, P04196, P08567, P30273, P17252, Q9H267, P09327, Q03135, P80404, P58107, O75122, P01008, P43405, P08697, P04264, P07996, P00734, P07948, P07225, P06702, P02679, P02671, P04083, P01042, P02749, P02675, Q13247, Q9Y6D6, O14936, Q05655, P02743, Q13976, Q4KMQ2, P02649, Q15746, P05155, P06396, P04004, Q9H2X3, P03952, P19075, P00747	3112	128	16650	1.75555	0.863846	0.0025762	0.405365
GOTERM_BP_FAT	GO:0040012~regulation of locomotion	183	5.6135	0.00022556	P04196, P46940, Q9UPN3, O60610, Q14289, Q5VZK9, P62070, Q9ULV4, Q9H3S7, Q9BR76, P14780, P09601, O15031, P04216, O14786, P26006, P07737, Q9Y696, P15153, Q8WXH0, O43707, O00401, P31146, Q99828, P04083, Q13153, Q9Y3F4, P08575, P02749, P05362, P43121, Q13464, P54578, O00560, P42785, Q4KMQ2, P09493, P04233, P02545, Q14344, P02649, P09211, O95786, O75131, P61586, P63244, P98082, O00159, Q15063, Q16539,…	3112	768	16650	1.27487	0.895829	0.00286608	0.459672
GOTERM_BP_FAT	GO:0042730~fibrinolysis	14	0.429448	0.000297578	P07355, P04196, P02671, P02679, P02749, P02675, P05155, P08697, P04264, P03952, P07996, P00734, P00747, P07225	3112	26	16650	2.88091	0.949408	0.00371374	0.606016
GOTERM_BP_FAT	GO:1903035~negative regulation of response to wounding	25	0.766871	0.000879881	P07355, P04196, P80404, P58107, O75122, P08697, P04264, P07996, P00734, P07225, P02679, P02671, P01042, P02675, P02749, O14936, P02743, Q05655, Q13976, P02649, P05155, P04004, P03952, P19075, P00747	3112	68	16650	1.96701	0.999853	0.0101162	1.78178
GOTERM_BP_FAT	GO:0010631~epithelial cell migration	63	1.93252	0.000974279	P04196, P42224, P12931, Q14289, Q9ULV4, P12429, Q9Y6W3, O14908, Q9BR76, Q9H3S7, P14780, P09327, P42229, O14786, P26006, P07737, P36955, P27487, Q8N1F7, Q99828, P05556, Q9Y3F4, P02749, P05107, P42785, P35579, Q9BQL6, P02649, P61586, P09668, Q16539, P02647, P04792, P49593, Q13685, Q9UBN7, Q9BUL8, P51153, P17252, P67870, P58107, P17301, O75122, Q06124, Q9H4G4, P23497, P07996, P57105, P25815, Q9H299,…	3112	228	16650	1.47836	0.999943	0.0110691	1.97114
GOTERM_BP_FAT	GO:1903034~regulation of response to wounding	44	1.34969	0.00119722	P07355, P04196, P08567, P30273, P17252, Q9Y6E0, Q02750, Q9H267, P09327, Q03135, P80404, P58107, O75122, P01008, P43405, P08697, P04264, P07996, P00734, P07948, P07225, P06702, P02671, P02679, P04083, P01042, P02749, P02675, Q13247, Q9Y6D6, O14936, Q05655, P02743, Q13976, Q4KMQ2, P02649, Q15746, P05155, P06396, P04004, Q9H2X3, P03952, P19075, P00747	3112	147	16650	1.60144	0.999994	0.0133894	2.41696
GOTERM_BP_FAT	GO:0090132~epithelium migration	63	1.93252	0.00138366	P04196, P42224, P12931, Q14289, Q9ULV4, P12429, Q9Y6W3, O14908, Q9BR76, Q9H3S7, P14780, P09327, P42229, O14786, P26006, P07737, P36955, P27487, Q8N1F7, Q99828, P05556, Q9Y3F4, P02749, P05107, P42785, P35579, Q9BQL6, P02649, P61586, P09668, Q16539, P02647, P04792, P49593, Q13685, Q9UBN7, Q9BUL8, P51153, P17252, P67870, P58107, P17301, O75122, Q06124, Q9H4G4, P23497, P07996, P57105, P25815, Q9H299,…	3112	231	16650	1.45916	0.999999	0.0153063	2.78831
GOTERM_BP_FAT	GO:0090130~tissue migration	64	1.96319	0.00164505	P04196, P42224, P12931, Q14289, Q9ULV4, P12429, Q9Y6W3, O14908, Q9BR76, Q9H3S7, P14780, P09327, P42229, O14786, P26006, P07737, P36955, P27487, Q8N1F7, Q99828, P05556, Q9Y3F4, P02749, P05107, P42785, P35579, Q9BQL6, P02649, P61586, P09668, Q16539, P02647, P04792, P49593, Q13685, P62736, Q9UBN7, Q9BUL8, P51153, P17252, P67870, P58107, P17301, O75122, Q06124, Q9H4G4, P23497, P07996, P57105, P25815,…	3112	237	16650	1.4448	1	0.0177823	3.30669
GOTERM_BP_FAT	GO:0032101~regulation of response to external stimulus	165	5.06135	0.00291896	P04196, P13987, P08567, Q9UHD2, Q14289, P08603, Q9BR76, Q9Y6Q5, O14786, P61769, P80404, Q9BWS9, Q9BV40, P15153, Q99685, Q96PP8, P08174, Q8IY21, Q99497, P14902, P06702, Q7Z2W4, P53582, P04083, P02749, P02748, P39019, P50579, P54578, P02743, Q7Z434, Q4KMQ2, P04233, P02649, P28070, P09211, O95786, Q04206, O95782, Q16539, P55008, P02647, P49593, P61966, P29466, Q92608, P06239, Q9UNH7, P09914, P17252,…	3112	721	16650	1.2244	1	0.0298234	5.79563
GOTERM_BP_FAT	GO:0072378~blood coagulation, fibrin clot formation	12	0.368098	0.00318523	P02671, P02679, P01042, P05155, P02749, P02675, Q07021, P23142, P03952, P42785, P00734, P01023	3112	25	16650	2.56812	1	0.0323392	6.3081
GOTERM_BP_FAT	GO:0010632~regulation of epithelial cell migration	47	1.44172	0.00401011	P04196, Q13685, Q9UPN3, P12931, Q9UBN7, Q9ULV4, Q9BUL8, Q14289, P17252, P12429, Q9Y6W3, P67870, Q9H3S7, P14780, P09327, P42229, O14786, P26006, P07737, P36955, P58107, P17301, O75122, Q9H4G4, P23497, P07996, P57105, Q9H299, Q99828, Q9Y3F4, P02749, O75340, P42785, P07585, Q9UI08, P02649, P01019, Q05397, P61586, Q14185, O75116, P09668, P57735, Q16539, P30039, P04792, P49593	3112	169	16650	1.48794	1	0.039719	7.87892
GOTERM_BP_FAT	GO:0001667~ameboidal-type cell migration	78	2.39264	0.00918996	P04196, P42224, P12931, Q9ULV4, Q14289, P12429, Q07021, Q9Y6W3, O14908, Q9H3S7, Q9BR76, P14780, Q9Y6W5, P43034, P09327, P42229, O14786, P26006, P07737, P36955, P27487, Q8WXH0, Q8N1F7, O95429, Q99828, Q9Y3F4, P05556, P02749, P05107, P42785, P35579, Q9BQL6, Q8WWM9, P02649, Q13418, P61586, P09668, Q9HBL0, Q16539, P02647, P04792, P49593, P98171, Q13685, Q9UBN7, Q9BUL8, P51153, P17252, P52566, P67870,…	3112	320	16650	1.30413	1	0.0825035	17.1851
GOTERM_BP_FAT	GO:0031639~plasminogen activation	9	0.276074	0.0156359	P02671, P02679, Q9HBL7, P02749, P02675, P05452, P08697, P03952, P07996	3112	19	16650	2.53433	1	0.130599	27.5206
GOTERM_BP_FAT	GO:0031638~zymogen activation	14	0.429448	0.0168593	P02671, P02679, P02749, P02675, Q9ULZ3, Q96F07, Q9HBL7, Q12797, P05452, P08697, Q16666, P09668, P03952, P07996	3112	38	16650	1.97115	1	0.139007	29.3383
GOTERM_BP_FAT	GO:2000146~negative regulation of cell motility	56	1.71779	0.0215746	P04196, P01031, O14745, Q9ULV4, P17813, Q9Y6E0, Q9BR76, Q9H3S7, P35221, P09601, P04216, P16444, P36955, Q9Y696, Q99959, Q14195, O00401, Q9Y3F4, P02749, Q5VTR2, Q07954, P09493, Q8WWM9, P02649, P09211, Q13418, P61586, P55008, P98171, Q99439, P18206, Q9BUL8, P52565, P52566, P67870, P05090, Q9Y2J8, P58107, O75122, P23497, Q5JRA6, P07996, P57105, Q14118, P00813, P27695, P42768, P23142, P07585, Q9UI08,…	3112	227	16650	1.31989	1	0.171541	35.9469
GOTERM_BP_FAT	GO:0030336~negative regulation of cell migration	53	1.62577	0.0236425	P04196, P01031, O14745, Q9ULV4, P17813, Q9Y6E0, Q9BR76, Q9H3S7, P09601, P04216, P16444, P36955, Q9Y696, Q99959, Q14195, O00401, Q9Y3F4, P02749, Q5VTR2, Q07954, P09493, Q8WWM9, P02649, P09211, P61586, Q13418, P55008, P98171, Q99439, P18206, Q9BUL8, P52565, P52566, P67870, P05090, Q9Y2J8, P58107, O75122, P23497, Q5JRA6, P07996, P57105, Q14118, P00813, P27695, P07585, Q9UI08, Q9BZF1, P10301, Q12979,…	3112	214	16650	1.32506	1	0.185379	38.6559
GOTERM_BP_FAT	GO:0051918~negative regulation of fibrinolysis	6	0.184049	0.0248312	P04196, P02749, P08697, P07996, P00747, P00734	3112	10	16650	3.21015	1	0.192364	40.1633
GOTERM_BP_FAT	GO:0001937~negative regulation of endothelial cell proliferation	12	0.368098	0.0259408	P02649, P42224, P47989, P02749, Q12904, Q9BUL8, P17813, P25705, Q9UII2, P07996, P57105, Q03135	3112	32	16650	2.00635	1	0.198488	41.5386
GOTERM_BP_FAT	GO:0051917~regulation of fibrinolysis	7	0.214724	0.0322915	P04196, P02749, P08697, P03952, P07996, P00747, P00734	3112	14	16650	2.67513	1	0.235758	48.8496
GOTERM_BP_FAT	GO:0010633~negative regulation of epithelial cell migration	17	0.521472	0.0344071	P04196, Q9Y3F4, P02749, Q9BUL8, Q9ULV4, Q9H3S7, P67870, P07585, Q9UI08, P36955, P02649, P58107, P61586, P23497, P30039, P07996, P57105	3112	54	16650	1.68434	1	0.247763	51.0856
GOTERM_BP_FAT	GO:0007597~blood coagulation, intrinsic pathway	8	0.245399	0.036753	P01042, P05155, P02749, Q07021, P03952, P42785, P00734, P01023	3112	18	16650	2.37789	1	0.261227	53.4563
GOTERM_BP_FAT	GO:0006641~triglyceride metabolic process	28	0.858896	0.0368833	Q8N335, P04114, P04040, P33121, Q643R3, Q03135, Q14409, Q99685, Q06124, Q9UBV2, P02656, P01024, P02652, P07148, P02654, P02749, P35558, P06727, P07203, Q99943, Q01469, P02649, P50416, Q9NRZ7, P12104, Q0VD83, O60488, P02647	3112	103	16650	1.45444	1	0.261854	53.5848
GOTERM_BP_FAT	GO:0006869~lipid transport	72	2.20859	0.0391767	O14745, P04114, O75351, P48739, P82094, P14174, Q9UID3, Q03135, Q00341, Q9BSJ8, P18428, Q9BQE5, P61978, O94911, P55058, P07148, Q04828, Q6P1M0, O43520, P04083, P02749, P30536, P28288, Q4KMQ2, Q07954, Q00169, P02649, P10909, Q86Y82, Q0VD83, P02647, A0FGR8, O60488, O43772, Q9NZD2, Q3MIR4, P52564, O95573, P00505, P33121, P61916, P05090, P06756, P22307, Q9NV96, P23786, P43405, Q06124, O15438, P02656,…	3112	312	16650	1.23467	1	0.273507	55.7906

## Sheet: CC_APOH
Supplementary Table II-5. Functional Annotation with Gene Ontology (GO) analysis of APOH_CC
Category	Term	Count	%	PValue	Genes	List Total	Pop Hits	Pop Total	Fold Enrichment	Bonferroni	Benjamini	FDR
GOTERM_CC_FAT	GO:0070062~extracellular exosome	1350	41.411	6.69116e-277	P46940, Q8N4A0, P07437, P16278, Q07065, P55735, Q9Y6I9, B9A064, Q8IXI1, P08603, P27816, Q9UKG1, P53621, P30711, P13645, P13647, Q8WXH0, O75695, P52788, P59998, P22694, Q04828, P22695, Q8NBS9, Q9BYC5, P01702, P46939, P13073, P01903, Q13347, Q04837, Q07812, Q8WXI4, P98082, O75891, P53634, Q8NC51, Q10471, Q99439, P40227, P52565, P52566, P46926, Q13451, P13861, Q9BRX8, Q99436, P06756, Q16706, P40616,…	3128	2811	14527	2.2304	8.80557e-274	8.80557e-274	1.09416e-273
GOTERM_CC_FAT	GO:1903561~extracellular vesicle	1350	41.411	6.08229e-274	P46940, Q8N4A0, P07437, P16278, Q07065, P55735, Q9Y6I9, B9A064, Q8IXI1, P08603, P27816, Q9UKG1, P53621, P30711, P13645, P13647, Q8WXH0, O75695, P52788, P59998, P22694, Q04828, P22695, Q8NBS9, Q9BYC5, P01702, P46939, P13073, P01903, Q13347, Q04837, Q07812, Q8WXI4, P98082, O75891, P53634, Q8NC51, Q10471, Q99439, P40227, P52565, P52566, P46926, Q13451, P13861, Q9BRX8, Q99436, P06756, Q16706, P40616,…	3128	2825	14527	2.21934	8.00429e-271	4.00215e-271	9.94593e-271
GOTERM_CC_FAT	GO:0043230~extracellular organelle	1350	41.411	9.86928e-274	P46940, Q8N4A0, P07437, P16278, Q07065, P55735, Q9Y6I9, B9A064, Q8IXI1, P08603, P27816, Q9UKG1, P53621, P30711, P13645, P13647, Q8WXH0, O75695, P52788, P59998, P22694, Q04828, P22695, Q8NBS9, Q9BYC5, P01702, P46939, P13073, P01903, Q13347, Q04837, Q07812, Q8WXI4, P98082, O75891, P53634, Q8NC51, Q10471, Q99439, P40227, P52565, P52566, P46926, Q13451, P13861, Q9BRX8, Q99436, P06756, Q16706, P40616,…	3128	2826	14527	2.21856	1.2988e-270	4.32932e-271	1.61385e-270
GOTERM_CC_FAT	GO:0031988~membrane-bounded vesicle	1499	45.9816	1.23077e-226	P46940, Q8N4A0, P07437, Q07065, P16278, P55735, Q9Y6I9, B9A064, Q8IXI1, P08603, P27816, Q9UKG1, P53621, P30711, P13645, P13647, Q8WXH0, O75695, P52788, P59998, P22694, Q04828, P22695, Q8NBS9, Q9BYC5, P01702, P46939, P13073, P01903, Q13347, Q04837, P01906, Q07812, Q86VB7, Q8WXI4, P98082, O75891, P53634, Q8NC51, Q9GZM5, Q10471, Q99439, P40227, P52565, P52566, P46926, Q13451, P13861, Q9BRX8, Q99436,…	3128	3611	14527	1.92789	1.61969e-223	4.04923e-224	2.01259e-223
GOTERM_CC_FAT	GO:0044421~extracellular region part	1433	43.9571	2.78955e-152	P46940, Q8N4A0, P07437, Q07065, P16278, P55735, Q9Y6I9, B9A064, Q8IXI1, P08603, P27816, Q9UKG1, P53621, P30711, P13645, P13647, Q8WXH0, O75695, P52788, P59998, P22694, Q04828, P22695, Q8NBS9, Q9BYC5, P01702, P46939, P13073, P01903, Q13347, Q04837, Q07812, Q8WXI4, P98082, O75891, P53634, Q8NC51, Q10471, Q99439, P40227, P52565, P52566, P46926, Q13451, P13861, Q9BRX8, Q99436, P06756, Q16706, P40616,…	3128	3878	14527	1.71612	3.67105e-149	7.34209e-150	4.56155e-149
GOTERM_CC_FAT	GO:0005576~extracellular region	1472	45.1534	6.57374e-91	P46940, Q8N4A0, P07437, Q07065, P16278, P55735, Q9Y6I9, B9A064, Q8IXI1, P08603, P27816, Q9UKG1, P53621, P30711, P13645, P13647, Q8WXH0, O75695, P52788, P59998, P22694, Q04828, P22695, Q8NBS9, Q9BYC5, P01702, P46939, P13073, P01903, Q13347, Q04837, Q07812, Q86VB7, Q8WXI4, P98082, O75891, P53634, Q10472, Q8NC51, Q10471, Q99439, P40227, P52565, P52566, P46926, Q13451, P13861, Q9BRX8, Q99436, P40222,…	3128	4623	14527	1.47874	8.65104e-88	9.61226e-89	1.07496e-87
GOTERM_CC_FAT	GO:0016023~cytoplasmic, membrane-bounded vesicle	391	11.9939	5.08242e-22	Q07065, P13987, P55735, P53621, O15498, Q8IUH4, O75955, P54578, Q92520, P01903, P01906, Q86VB7, P07237, Q13555, Q92930, O95782, P98082, P53634, Q13557, Q9GZM5, Q92905, P52566, P01011, Q13315, P13667, P27348, P14625, P06756, P01009, P13761, P00813, P63104, P07225, P27824, Q13637, P57737, P01920, P21810, P57735, P27216, P53618, P21926, Q96AX1, P31947, P35221, P31946, P07686, Q9ULC3, Q9H4M9, P15088,…	3128	1183	14527	1.53497	6.68846e-19	1.80769e-20	8.31091e-19
GOTERM_CC_FAT	GO:0044433~cytoplasmic vesicle part	210	6.44172	2.17968e-13	P13987, P55735, P04114, O00203, Q96KG9, P20036, P04217, P30499, P61769, P53621, P11142, O15498, Q9Y696, Q9BV40, Q8IUH4, Q86YS7, Q9UJU6, O00401, Q9H3Z4, Q9Y5X1, Q9Y5X3, Q92520, P01903, P04233, P01906, Q9UBF2, P62258, Q86VB7, Q13555, Q92930, O95782, P98082, P09497, Q13557, P09496, P10645, P35606, P00488, P01011, P62979, P27348, P14625, Q9Y678, P42858, P01009, P13761, P00813, P07225, P63104, Q9HD26,…	3128	615	14527	1.58582	2.86805e-10	4.78007e-12	3.56382e-10
GOTERM_CC_FAT	GO:0031983~vesicle lumen	49	1.50307	3.8137e-08	P04196, P04114, Q14624, P04217, O00391, P05452, P00738, P08697, O43707, P01023, P02679, P02787, P01042, P69905, P02788, P02749, P02675, P19652, Q92520, P02649, O60844, P10909, P02790, P02647, P00747, P02751, P27797, P04075, Q01523, P00488, P68871, P01011, P12814, P07900, P14625, P01009, P07996, P00813, P07225, P02763, P02671, P02768, P02765, P05155, Q08380, P59665, P00533, Q9Y4L1, Q92598	3128	106	14527	2.14684	5.0187e-05	5.33917e-07	6.23626e-05
GOTERM_CC_FAT	GO:0060205~cytoplasmic membrane-bounded vesicle lumen	48	1.47239	8.16368e-08	P04196, P02751, P04114, Q14624, P04075, P27797, Q01523, P00488, P04217, P68871, P01011, P12814, P07900, O00391, P14625, P05452, P01009, P00738, P08697, O43707, P07996, P01023, P00813, P07225, P02763, P02671, P02679, P02787, P02788, P69905, P01042, P02675, P02749, P02768, P02765, P19652, Q92520, P02649, P05155, O60844, P10909, P02790, P59665, Q08380, Q9Y4L1, P00747, P02647, Q92598	3128	105	14527	2.12305	0.000107428	1.10757e-06	0.000133495
GOTERM_CC_FAT	GO:0030141~secretory granule	114	3.49693	4.92511e-06	P04196, Q07065, P49913, P04217, Q9Y4I1, Q9H4A4, Q9BV40, P05452, O43707, O00161, P02749, P17987, P41250, P11279, Q92520, P56199, Q96JJ7, P02647, P10645, O15400, P60953, P61026, P04075, P00488, O60271, Q70J99, Q14643, P09622, P01011, P12814, P08246, P50995, P01009, P07225, P08754, P02671, Q12846, P05060, Q14254, P19878, P35613, P02452, P59665, Q08380, Q14573, Q14571, Q14624, P21926, P12429, P35221,…	3128	358	14527	1.47887	0.00646051	5.35644e-05	0.00805338
GOTERM_CC_FAT	GO:0031012~extracellular matrix	156	4.78528	1.28726e-05	P07437, Q07065, P04406, P20231, P14780, Q99715, Q32P28, P08865, P23246, P23528, P11142, P22894, P05452, P62269, O43294, P61247, Q9UQE7, P61978, Q00839, P62263, P98160, P23396, P62851, P06702, P12111, P02749, P39019, P17844, P02743, O75369, P60842, Q15149, P02545, Q8IUX7, P02649, P07237, Q15063, P40227, Q01813, P30050, P48681, P62249, P14625, Q2UY09, P20774, P01009, P09382, P07942, Q00610, P11021,…	3128	530	14527	1.36697	0.0167977	0.000130302	0.0210475
GOTERM_CC_FAT	GO:0099503~secretory vesicle	135	4.1411	0.000126092	P04196, Q07065, P49913, O14908, P04217, Q9BT78, Q14141, Q9Y4I1, Q9H4A4, Q9BV40, P05452, O43707, O00161, Q9H3Z4, P02749, P17987, Q9HCH5, P41250, P11279, Q92520, P56199, Q96JJ7, P02647, P10645, O15400, P60953, P61026, Q92905, P04075, P45880, P00488, O60271, Q70J99, Q14643, P09622, P01011, P12814, P08246, P50995, P01009, Q15907, P07225, P08754, Q12846, P02671, P05060, Q14254, P19878, P35613, P02452,…	3128	467	14527	1.34254	0.152909	0.00104975	0.20599
GOTERM_CC_FAT	GO:0034774~secretory granule lumen	34	1.04294	0.000273331	P04196, P02751, Q14624, P04075, Q01523, P00488, P04217, P01011, P12814, O00391, P05452, P01009, P08697, O43707, P07996, P01023, P07225, P02763, P02679, P02671, P02787, P01042, P02749, P02768, P02675, P02765, P19652, Q92520, P05155, P10909, P59665, Q08380, P00747, P02647	3128	86	14527	1.83607	0.302151	0.00215189	0.446022
GOTERM_CC_FAT	GO:0042627~chylomicron	10	0.306748	0.000676441	P02649, P04114, P02749, P02656, P06727, Q0VD83, Q86X29, P02647, P02652, P02654	3128	14	14527	3.31727	0.589548	0.00480193	1.10041
GOTERM_CC_FAT	GO:0034361~very-low-density lipoprotein particle	12	0.368098	0.00107659	P02649, Q9UHG3, P04114, P02749, Q9BUR5, P02656, P06727, Q0VD83, Q86X29, P02647, P02652, P02654	3128	20	14527	2.78651	0.757694	0.00728034	1.74599
GOTERM_CC_FAT	GO:0034385~triglyceride-rich lipoprotein particle	12	0.368098	0.00107659	P02649, Q9UHG3, P04114, P02749, Q9BUR5, P02656, P06727, Q0VD83, Q86X29, P02647, P02652, P02654	3128	20	14527	2.78651	0.757694	0.00728034	1.74599
GOTERM_CC_FAT	GO:0032994~protein-lipid complex	17	0.521472	0.00819867	P04114, Q9UHG3, P02749, P06727, O00499, Q86X29, Q00341, P02649, P27169, Q9BUR5, P00739, P10909, P02656, Q0VD83, P02647, P02652, P02654	3128	41	14527	1.92564	0.99998	0.0436048	12.5952
GOTERM_CC_FAT	GO:0034358~plasma lipoprotein particle	16	0.490798	0.0119768	P04114, Q9UHG3, P02749, P06727, Q86X29, Q00341, P02649, P27169, Q9BUR5, P00739, P10909, P02656, Q0VD83, P02647, P02652, P02654	3128	39	14527	1.90531	1	0.0612198	17.8835
GOTERM_CC_FAT	GO:1990777~lipoprotein particle	16	0.490798	0.0119768	P04114, Q9UHG3, P02749, P06727, Q86X29, Q00341, P02649, P27169, Q9BUR5, P00739, P10909, P02656, Q0VD83, P02647, P02652, P02654	3128	39	14527	1.90531	1	0.0612198	17.8835
GOTERM_CC_FAT	GO:0034364~high-density lipoprotein particle	12	0.368098	0.0137506	P02649, P27169, P02749, Q9BUR5, P10909, P00739, P02656, P06727, P02647, P02652, Q00341, P02654	3128	26	14527	2.14347	1	0.0694887	20.2612
GOTERM_CC_FAT	GO:0005615~extracellular space	338	10.3681	0.0442149	P16278, P13987, P80188, P04114, B9A064, P01617, P08603, P01613, P04217, P23528, O14786, P53621, P61769, P07737, P11142, P13645, P98160, P68104, P43121, P54577, O75368, P04746, O43278, Q9NZK5, Q562R1, Q8IUX7, Q15063, P13796, P53634, P10645, Q02818, P52565, P09871, P56470, P00488, P04040, P01011, P62979, Q16706, Q969H8, P01008, P01009, P07942, P09382, P11215, P00813, P07225, P63104, O75976, O75487,…	3128	1444	14527	1.08707	1	0.188455	52.2641

## Sheet: MF_APOH
Supplementary Table II-6. Functional Annotation with Gene Ontology (GO) analysis of APOH_MF
Category	Term	Count	%	PValue	Genes	List Total	Pop Hits	Pop Total	Fold Enrichment	Bonferroni	Benjamini	FDR
GOTERM_MF_FAT	GO:0097367~carbohydrate derivative binding	661	20.2761	3.09057e-37	P07437, P16278, O75351, Q8IXI1, P08603, P07741, Q9NP81, Q8N0W3, O75695, Q96PP8, P52789, P50502, Q96PP9, Q16822, P47914, Q96Q15, Q00839, P22694, Q8NBU5, Q96Q11, Q96SB4, Q9NTI5, Q9H2K8, Q13464, Q9NSE4, P54577, P12883, Q562R1, P27144, Q13459, Q8NI60, Q8IVH4, P28070, O95786, Q9NSD9, P61586, Q92930, Q13555, Q7L523, Q13557, Q16851, A6NHR9, P40227, Q9Y6G9, P17677, P52564, P13861, Q8TBX8, Q13315, P84095,…	2980	2241	15478	1.532	8.16529e-34	7.42299e-35	5.48634e-34
GOTERM_MF_FAT	GO:0042802~identical protein binding	405	12.4233	4.83189e-23	P55735, P19474, O75351, Q9BR76, Q9UKG1, Q92530, Q96PP8, P50502, P17661, Q13561, Q16740, O75369, Q4KMQ2, Q13459, P52630, P27338, Q07812, O95786, O75569, Q06787, Q13555, P13798, Q7L523, P53634, P13796, Q13557, Q16851, Q8IUI8, Q13596, Q8NE86, Q8IWJ2, P11766, Q8TBX8, Q8NHV1, P53602, P01009, Q13586, P55072, P63104, P14923, O75874, P27169, Q16719, Q16853, P40763, Q01581, O14493, P31947, P60709, P07686,…	2980	1358	15478	1.54901	1.27659e-19	4.25529e-21	8.57751e-20
GOTERM_MF_FAT	GO:0030234~enzyme regulator activity	260	7.97546	4.12721e-08	P46940, Q7L9L4, Q71UM5, Q13200, Q9Y3P9, Q5JTV8, Q4KMP7, Q8N6H7, P78318, P04216, Q9NZL4, Q92530, P07737, Q9P107, O75695, O15320, Q9UJU6, O00401, Q96SB3, P10619, Q9H2K8, Q01105, O75367, P00352, P54578, O43278, Q13459, O75569, P53634, O00410, P98171, P29466, P52565, P52566, Q8N163, Q9NP61, P13861, P01011, P10644, Q8TF40, Q2UY09, Q9Y679, Q13098, P01008, P40616, P01009, Q13217, P55072, P07225, Q9Y570,…	2980	996	15478	1.35585	0.000109035	1.38026e-06	7.32657e-05
GOTERM_MF_FAT	GO:0001948~glycoprotein binding	42	1.28834	1.04589e-06	P04196, P06239, O95994, Q12907, P18206, P25311, Q8TD06, P27797, P08603, P20160, P26006, P61769, P07900, P12830, P08670, Q96DZ1, O75122, P01009, P09382, P11021, P11215, P07996, Q14118, P25774, P10619, Q9H3Z4, P27824, P18827, P14543, P02786, P02749, P07858, P21333, P11717, O75487, O00560, P05107, Q9NZK5, P14735, P08238, P00533, P11532	2980	103	15478	2.11793	0.00275944	3.14001e-05	0.00185664
GOTERM_MF_FAT	GO:0008289~lipid binding	173	5.30675	4.98102e-06	P46940, Q01082, P04114, Q15286, P23528, P04216, O75146, P07737, O60493, Q9BSJ8, P11142, Q92538, Q15075, Q9BQE5, P08174, Q9UNF0, P08758, Q9H4A6, Q9H4A5, Q86YS7, Q04828, Q99829, P06702, P04083, O43520, P02749, Q9HCH5, Q9Y5X1, Q14677, P08571, P30536, Q9Y5X3, A1X283, P11277, Q00169, P53041, P02649, P28070, Q07812, O75131, Q8WXI4, Q96L92, P02647, Q9NZD2, Q13596, P17677, Q9UNH7, Q9Y6U3, P52565, O95810,…	2980	656	15478	1.36975	0.0130737	0.000132919	0.00884188
GOTERM_MF_FAT	GO:0005543~phospholipid binding	100	3.06748	3.6863e-05	P46940, Q01082, P04114, Q15286, P04216, P23528, O75146, P07737, O60493, P11142, Q92538, Q15075, P08758, Q9H4A6, Q86YS7, Q9H4A5, Q99829, P04083, O43520, P02749, Q9HCH5, Q9Y5X1, Q9Y5X3, A1X283, P11277, Q00169, P02649, O75131, Q96L92, P02647, Q13596, Q9UNH7, P17677, Q9Y6U3, O95810, Q9UBW5, P14598, Q12792, Q14643, P50995, P02656, Q9Y6V0, P02652, Q9Y5P4, Q8IWB7, O15294, Q9NZM1, Q9BZF1, Q15080, P27169,…	2980	354	15478	1.46722	0.0928013	0.000825031	0.0654185
GOTERM_MF_FAT	GO:0008047~enzyme activator activity	131	4.0184	5.89241e-05	P46940, Q7L9L4, Q71UM5, Q9Y3P9, P52594, Q5JTV8, Q4KMP7, Q8N6H7, P04216, O00487, Q9P107, O75695, O15320, P36507, Q99497, Q9UJU6, P10619, Q96HS1, P00352, P02749, A1X283, P52306, P02649, Q13459, O75569, P63244, P31150, P02647, P53634, P49407, P98171, P29466, Q92608, Q92888, P52565, P52566, Q14161, Q02750, P14598, P43487, Q9NP61, O14727, Q9Y376, P40616, Q5R372, O95433, P02652, P55072, P02654, Q9H299,…	2980	494	15478	1.37735	0.144169	0.00122509	0.10455
GOTERM_MF_FAT	GO:0098772~molecular function regulator	322	9.8773	0.000155153	P46940, Q7L9L4, Q8NF50, Q71UM5, Q13200, Q9Y3P9, Q5JTV8, Q4KMP7, P13591, Q8N6H7, P78318, P04216, Q9NZL4, Q92530, P07737, Q9P107, Q9BV40, O75695, Q92538, O15320, O00401, Q9UJU6, P10619, Q96SB3, Q9H2K8, O75367, Q01105, P00352, P54578, O43278, Q13459, P62258, O75569, Q13555, P53634, Q13557, O00410, P98171, P29466, P52565, P52566, Q8N163, Q9NP61, P13861, P01011, P10644, Q8TF40, Q5VV41, Q2UY09, Q9Y679,…	2980	1397	15478	1.19718	0.336314	0.0029032	0.275068
GOTERM_MF_FAT	GO:1901681~sulfur compound binding	62	1.90184	0.00557229	P49748, P04196, P04114, P05546, P26440, P08603, Q9H7Z7, P10620, Q02252, P43034, O14786, P45954, Q9H845, P19801, P21266, P05452, P28161, P13804, P47914, Q14195, O75521, P01042, P02788, P02749, P30533, Q9NZK5, P16219, P02649, P09211, Q15063, O00154, Q15067, Q13685, P02751, O43670, P35268, P20160, P09622, P05164, P08246, P11310, P22307, P20774, Q9BYZ8, P01008, P51858, Q92947, P13727, P07996, P35914,…	2980	233	15478	1.38208	1	0.0666609	9.4434
